# Supplementary material for: Using a Deep Learning-Based Decision Support System to Predict Emergent Large Vessel Occlusion Using Non-Contrast Computed Tomography
Source: J Clin Med. 2025 Jun 30;14(13):4635. doi: 10.3390/jcm14134635 (PMC12250463; doi:10.3390/jcm14134635)
Supplement: Supplementary file 1 [file jcm-14-04635-s001.zip]

Archive with 1 entries (1 files):
- jcm-3681787-supplementary.pdf
